# Supplementary material for: Utility of the angle between the cervical canal and the anatomical conjugate line for predicting pouch of Douglas obliteration in patients with posterior placenta previa
Source: PLoS One. 2023 Aug 17;18(8):e0290244. doi: 10.1371/journal.pone.0290244 (PMC10434862; doi:10.1371/journal.pone.0290244)
Supplement: S1 File — (XLSX) [file pone.0290244.s004.xlsx]

## Sheet: Sheet1
patient number	extrauterine posterior adhesions	cervical canal angle(SS)	cervical canal angle（RS）	cervical canal angle（Mean）	cervical inclination angle(SS)	cervical inclination angle(RS)	cervical inclination angle(Mean)	anteverted:０ retroverted:１	retroflexed uterus	Low-lying placenta	Previa placenta	MRI examination, weeks	Maternal age	Amount of bleeding at delivery	Infant sex	Birth weight	Gestational age at delivery (weeks)	Gestational age at delivery (days)	Cervical length	History of previous cesarean section	ART	Nulliparity	Height	Pre-pregnancy maternal weight	Maternal weight at delivery	Pre-pregnancy BMI	maternal BMI at delivery	Gestational diabetes mellitus	Hypertensive disorders of pregnancy
1	1	28	27	27.5	104	90	97	data missing	data missing	0	1	34	34	2810	male	2330	35	5	26	0	1	1	158	50	59	20.0288	23.634	0	0
2	1	28	31	29.5	101	96	98.5	1	1	0	1	27	36	2702	male	2440	34	0	18	0	1	1	159	53	58.5	20.9644	23.1399	0	1
3	1	25	36	30.5	101	102	101.5	0	0	0	1	31	29	3020	female	2266	35	6	36	0	1	1	155	44	49.8	18.3143	20.7284	0	0
4	1	8	4	6	113	108	110.5	0	0	0	1	33	29	1800	female	2568	37	0	40	0	0	1	162	63.6	67.8	24.2341	25.8345	0	0
5	1	4	7	5.5	115	124	119.5	1	1	0	1	34	33	1661	female	2814	37	2	48	0	0	1	155.5	42.5	50.4	17.5763	20.8435	0	0
6	1	11	12	11.5	127	129	128	data missing	data missing	0	1	32	27	781	male	3160	36	5	32	1	0	0	158	48	61.4	19.2277	24.5954	0	0
7	0	44	45	44.5	68	73	70.5	data missing	data missing	1	0	34	35	2402	female	2586	38	0	30	0	0	1	150	45	54.5	20	24.2222	0	0
8	0	42	42	42	71	72	71.5	0	0	1	0	34	32	855	female	2836	38	2	29	0	0	0	164.7	53	62.1	19.5384	22.8931	0	0
9	0	45	47	46	77	70	73.5	1	0	0	1	30	30	3150	male	2516	37	3	38	0	1	0	164	56.5	64.8	21.0068	24.9479	0	0
10	0	32	36	34	78	79	78.5	0	0	1	1	34	42	778	female	2814	38	2	18	0	0	1	158	53	60.9	21.2306	24.3951	0	0
11	0	41	23	32	77	83	80	1	0	1	0	29	38	840	female	1798	31	4	10	0	1	0	159	50.9	50.9	20.1337	20.1337	0	0
12	0	31	27	29	77	85	81	1	0	1	0	33	32	760	male	2450	37	5	27	0	0	0	163	49	56.3	18.4425	21.1901	0	0
13	0	36	19	27.5	70	93	81.5	1	1	0	1	33	35	2040	male	2492	36	3	37	0	0	1	169	60	71.3	21.0077	24.789	0	0
14	0	45	33	39	77	87	82	0	0	1	0	34	30	1820	female	2838	37	6	34	0	0	0	161	47	58.8	18.132	22.6843	0	0
15	0	38	27	32.5	77	88	82.5	0	0	0	1	28	36	2830	male	2782	37	1	35	0	0	0	153.4	43	55.4	18.2733	23.5429	0	0
16	0	31	27	29	84	89	86.5	0	0	0	1	33	37	4600	female	2592	35	4	35	1	0	0	168.6	57	61.9	20.0521	21.7759	0	0
17	0	36	26	31	80	100	90	1	0	0	1	32	39	789	male	2598	37	0	42	1	0	0	166	60	61.7	21.7738	22.3908	1	0
18	0	46	42	44	89	92	90.5	0	0	1	0	33	43	2625	female	2514	38	0	34	0	0	1	157	72	72.4	29.2101	29.3724	1	0
19	0	26	14	20	81	101	91	0	0	0	1	34	30	2351	male	2190	36	0	39	0	1	1	153.1	45	57.1	19.1983	24.3605	0	0
20	0	15	19	17	89	95	92	1	0	1	0	34	29	1452	female	2732	38	0	30	0	0	1	159.4	51	59.3	20.0721	23.3388	0	0
21	0	36	13	24.5	92	94	93	0	0	0	1	33	27	1183	female	2058	35	6	9	0	0	0	154	43	49.2	18.1312	19.4384	0	0
22	0	26	25	25.5	96	93	94.5	data missing	data missing	0	1	35	35	2490	female	2816	37	2	40	0	0	0	164	50	57.6	18.5901	21.4158	0	0
23	0	18	24	21	93	96	94.5	data missing	data missing	0	1	35	38	2400	male	3216	37	3	32	0	0	0	155	55	67.7	22.8928	28.179	0	0
24	0	20	24	22	96	94	95	1	0	0	1	35	36	1669	male	2294	37	5	27	0	0	0	154	41	48	17.2879	20.2395	0	0
25	0	47	18	32.5	97	99	98	1	0	0	1	34	22	1983	female	2716	37	5	35	0	0	1	150	45	52.1	20	23.1556	0	0
26	0	22	23	22.5	97	99	98	0	0	0	1	35	29	2480	male	2890	37	4	14	0	0	0	158.8	59	61.5	23.3965	24.3879	0	0
27	0	36	28	32	93	103	98	1	0	0	1	33	33	1450	female	3138	37	5	39	1	0	0	165	55.5	63.7	20.3857	23.214	0	0
28	0	18	21	19.5	99	98	98.5	0	0	1	0	35	33	1440	male	2886	37	4	35	0	0	1	157	55	62.3	22.3133	25.2749	0	0
29	0	26	22	24	95	103	99	data missing	data missing	0	1	29	36	1620	male	2236	35	2	26	0	1	0	150	56	61.4	24.8889	27.2889	0	0
30	0	18	23	20.5	96	102	99	0	0	0	1	34	37	3940	male	3098	37	3	40	0	1	1	157	56	59.7	22.719	24.22	1	0
31	0	22	27	24.5	99	100	99.5	1	0	1	0	34	40	1877	male	2670	36	1	26	0	0	0	155	61	64.2	25.3902	26.7222	0	0
32	0	17	16	16.5	98	102	100	0	0	1	0	34	44	2184	male	2660	37	0	41	0	0	0	156	55	61.3	22.6003	25.189	0	0
33	0	25	24	24.5	102	101	101.5	1	0	1	0	34	33	1930	female	2804	37	6	33	0	0	0	165.7	58	68	21.1243	24.7665	0	1
34	0	20	18	19	101	102	101.5	0	0	0	1	32	29	1350	female	2008	35	5	35	0	0	1	148	44.5	50	20.3159	22.8269	0	0
35	0	16	10	13	106	102	104	data missing	data missing	0	1	33	42	3000	male	3166	37	3	40	0	0	0	163	72	81.5	27.0993	30.6748	0	0
36	0	32	20	26	104	109	106.5	0	0	0	1	34	39	2262	male	2926	38	2	35	0	0	0	164.2	48	58.4	17.8031	21.6604	0	0
37	0	25	28	26.5	105	112	108.5	0	0	1	0	35	30	1090	male	2514	37	4	41	0	0	0	158.2	51	61.2	20.3778	24.4534	0	0
38	0	25	18	21.5	103	116	109.5	0	0	1	0	34	40	2415	male	2626	37	3	40	0	0	0	167	63	73.2	22.5896	26.2469	0	0
39	0	22	27	24.5	108	121	114.5	0	0	0	1	33	28	2100	female	2440	36	5	29	0	0	0	154	44	57.3	18.5529	24.1609	0	0
